# Supplementary material for: Valorisation of Culled Iberian Sows Through the Montanera System: Immunocastration, Welfare and Sustainable Production
Source: Animals (Basel). 2026 Jan 5;16(1):152. doi: 10.3390/ani16010152 (PMC12785054; doi:10.3390/ani16010152)
Supplement: Supplementary file 1 [file animals-16-00152-s001.zip]

Archive with 1 entries (1 files):
- animals-4034488-supplementary.pdf
